# Supplementary material for: Untargeted LC-MS metabolomics reveals the metabolic responses in olive flounder subjected to hirame rhabdovirus infection
Source: Front Immunol. 2023 Aug 28;14:1148740. doi: 10.3389/fimmu.2023.1148740 (PMC10498126; doi:10.3389/fimmu.2023.1148740)
Supplement: Supplementary file 5 [file Table_1.xlsx]

## Sheet: Table S1
Table S1 Primer table
Primer	Sequence (5’-3’)
HIRRV G-F	CAACGATACTCCTGTGATTCCG
HIRRV G-R	CTTCCTGATTGTGATGTCTGCG
SMS-F	CCCTCTGTCTCCGCTAATAA
SMS-R	TGAGGTCGAGGGTGTAATG
GST-F	TCTGTCTGGACCTGTGTACCTG
GST-R	GTTGGGAAAGTCTGAGAGGATGC
CTH-F	CCACAGAGAAGGTGGTTTAC
CTH-R	GGCAGTTGCCAGGTTATT
β-actin	GGTCTGTGATGCCCTTAGATGTC
β-actin	AGTGGGGTTCAGCGGGTTAC

## Sheet: Table S2 
Table S2 The parameters of OPLS-DA model
Parameter	Value
R2	0.9254
R2X	0.626
R2Y	0.989
Q2	0.1839

## Sheet: Table S3
Table S3 The significantly changed metabolites 2 days after HIRRV infection, when compared with control group
Index	Compounds	Class	KEGG	0-dpi										2 dpi										VIP	Fold_Change	Log2FC	Type	P-value
				1	2	3	4	5	6	7	8	9	10	1	2	3	4	5	6	7	8	9	10
MEDN0444	Hypoxanthine-9-β-D-Arabinofuranoside	Nucleotide And Its metabolomics	NA	34893	31307	31241	91579	97256	46837	40905	32039	38258	49060	72416	223910	301390	212600	982050	242080	38088	532530	28736	75023	2.68099	5.49039	2.45691	up	0.028374
MEDN0530	Pimelic acid	Organic acid And Its derivatives	C02656	335140	496920	374990	510730	1109600	477460	527350	730530	544790	573920	118450	733370	157310	148380	371790	327550	279360	154630	167100	116780	3.11177	0.453182	-1.14184	down	0.00324436
MEDN1003	Inosine	Nucleotide And Its metabolomics	C00294	34893	31307	31241	91579	97256	46837	40905	32039	38258	49060	72416	223910	301390	212600	982050	242080	38088	532530	28736	75023	2.68099	5.49039	2.45691	up	0.028374
MEDP0050	L-Carnosine	Amino acid and Its metabolomics	C00386	445190	2845500	2479300	746940	614660	630810	748160	567500	2189500	791670	7087400	2480800	2761600	2205500	3030300	1124100	1343800	6297800	2479400	572510	2.34782	2.43657	1.28485	up	0.0297186
MEDP0331	Subericacid	Organic acid And Its derivatives	NA	323050	396650	446230	598040	1381500	408940	569670	846760	598070	546670	146390	702970	155530	142070	328340	329090	331480	133330	148150	111600	3.09658	0.413526	-1.27395	down	0.00528023
MEDP0598	2'-Hydroxy-5'-methylacetophenone	Benzene and substituted derivatives	NA	112890	155680	163080	226810	218000	228480	160350	127640	182500	95983	598310	810720	776240	882260	365390	1831600	538190	419240	959570	867360	3.91278	4.81561	2.26772	up	0.000132218
LIPID-P-0230	LPC(16:1/0:0)	LPC	C04230	82458	116450	31135	70035	208250	98503	89358	145980	47208	336100	203660	173230	266720	164020	57080	665670	297790	693220	254000	96029	2.20462	2.3431	1.22842	up	0.0418647

## Sheet: Table S4
Table S4 The significantly changed metabolites 7 days after HIRRV infection, when compared with control group
Index	Compounds	Class	KEGG	0-dpi										7-dpi										VIP	Fold_Change	Log2FC	Type	P-value
				1	2	3	4	5	6	7	8	9	10	1	2	3	4	5	6	7	8	9	10
MEDN0005	L-Threonine	Amino acid and Its metabolomics	C00188	3853500	4538300	3587400	3752000	5525000	3157700	3102100	4670700	2452500	7227300	889700	662530	1005700	1026700	1191500	559850	1014100	995950	545700	224590	1.90452	0.193862	-2.3669	down	5.79854e-07
MEDN0007	L-Arginine	Amino acid and Its metabolomics	C00062	10841000	14338000	12786000	10536000	15576000	10705000	9991300	11258000	7292200	12572000	3881300	5751100	4902200	6433900	6184300	4885200	5512300	2491000	3978300	1586700	1.74054	0.393512	-1.34552	down	3.17058e-07
MEDN0011	L-Glutamic Acid	Amino acid and Its metabolomics	C00025	4158100	4217000	3310100	4431200	6692400	3512600	3670400	5866100	1656400	7302100	1656400	975480	974580	1179900	964010	2263300	2849900	1448900	891180	1222200	1.76506	0.321888	-1.63537	down	4.95152e-05
MEDN0018	L-Serine	Amino acid and Its metabolomics	C00065	1157700	1651500	1302100	1365200	1720800	1193400	1207600	1386900	845140	2165200	632520	277830	413450	326070	578400	427300	716890	232200	343150	432720	1.90883	0.312995	-1.67579	down	4.90443e-07
MEDN0019	L-Tryptophan	Amino acid and Its metabolomics	C00078	15048000	27235000	14987000	19038000	30838000	15019000	18921000	19739000	16297000	21921000	13066000	7267100	5557700	7435600	9402300	9178600	8799000	5114000	9353400	7867700	1.83001	0.417203	-1.26118	down	6.70426e-06
MEDN0036	D-Alanyl-D-Alanine	Amino acid and Its metabolomics	C00993	62891	388540	355190	74005	73740	72482	81732	102920	231100	127320	NA	5904.9	131340	51752	101560	4313.2	16670	NA	2667.2	2092	1.30995	0.201486	-2.31125	down	0.0232164
MEDN0042	L-Asparagine Anhydrous	Amino acid and Its metabolomics	NA	916290	1206600	864080	750140	1358500	486040	602230	1043700	688990	1691000	673730	207200	297070	211650	426880	86257	130200	30743	304630	65930	1.60543	0.253372	-1.98067	down	3.88363e-05
MEDN0046	L-Glutamine	Amino acid and Its metabolomics	C00064	2695100	3221500	2410500	3506600	3395200	2315700	2276500	2959500	2160600	4588400	2618200	864700	752410	1163000	1091300	768380	1025300	488820	743200	1491500	1.77748	0.372738	-1.42377	down	9.59151e-06
MEDN0056	N-Acetyl-L-Leucine	Amino acid and Its metabolomics	C02710	69378	54007	46196	54099	125180	81725	53651	46929	79067	71430	238800	159290	309990	103450	165790	153020	136440	109790	704270	NA	1.59087	4.28327	2.09871	up	0.0149752
MEDN0561	N-Acetylaspartylglutamic acid	Amino acid and Its metabolomics	C12270	23879	42184	28527	32662	42362	45409	25658	14579	18352	31823	2190	3171.5	9300.2	8498.8	10840	8926.6	7084.5	NA	5069.1		1.21985	0.180394	-2.47078	down	1.34601e-05
MEDN0662	Gamma-Glu-Leu	Amino acid and Its metabolomics	NA	2512800	2296900	1975300	2121900	2647200	2499700	2779800	2913700	3492600	1763000	6221500	6809000	4445800	5369400	3634700	5707200	4354600	4595500	11945000	7343600	1.82336	2.41677	1.27308	up	0.000220049
MEDN0843	N-Amidino-L-Aspartate	Amino acid and Its metabolomics	C03139	575560	772170	615190	643610	844100	531690	628040	588810	393880	747870	227680	363890	278930	258410	320670	221120	379630	156940	163250	83944	1.75295	0.387083	-1.36928	down	4.40771e-07
MEDN1029	Glycyl-phenylacrylic acid	Amino acid and Its metabolomics	NA	4215900	6438500	5851900	4775500	7365800	2649100	4362400	4764600	3750500	7531700	150080	40028	1119200	133710	479130	51794	84205	12493	360170	12263	1.83705	0.0472494	-4.40356	down	1.71818e-08
MEDP0002	D-Homocysteine	Amino acid and Its metabolomics	C01817	491440	753750	602270	548840	783550	428720	331920	542960	342980	907710	306540	129850	104850	140730	205450	153850	174800	90186	132040	88876	1.87057	0.26633	-1.90871	down	3.52989e-06
MEDP0006	Glycine	Amino acid and Its metabolomics	C00037	139920	250610	149150	182300	95760	71763	168870	75646	124860	192820	76075	50680	67084	57064	66627	76823	122780	55060	17693	52146	1.51605	0.442262	-1.17703	down	0.000648153
MEDP0007	L-Cystine	Amino acid and Its metabolomics	C00491	281350	620670	444780	526600	613880	173860	469160	329360	407140	539590	410650	93287	177420	158910	205580	158770	174540	164350	155300	206940	1.62414	0.432496	-1.20924	down	0.000173031
MEDP0011	L-Lysine	Amino acid and Its metabolomics	C00047	189110000	248710000	234710000	206230000	245560000	221300000	218780000	217250000	183010000	245440000	115200000	119200000	120170000	112420000	113250000	77262000	108070000	65528000	72268000	71470000	1.94484	0.441083	-1.18088	down	4.81099e-10
MEDP0013	L-Alanine	Amino acid and Its metabolomics	C00041	14695000	24895000	21286000	24944000	12428000	12926000	15998000	8958000	12934000	29347000	16056000	5097000	7508900	7487100	6849800	7481800	10056000	7143100	6869400	8250600	1.58332	0.464095	-1.10751	down	0.000708661
MEDP0017	L-Histidine	Amino acid and Its metabolomics	C00135	23382000	36953000	31161000	32943000	44088000	24626000	27249000	33185000	22642000	47414000	13671000	8204900	15038000	9958700	14678000	9409300	13570000	5655900	10886000	7359800	1.89103	0.335035	-1.57762	down	6.31128e-07
MEDP0020	L-Methionine	Amino acid and Its metabolomics	C00073	77747000	81936000	86875000	84445000	93919000	81248000	80758000	76585000	70086000	92171000	59589000	31461000	35135000	38547000	55569000	35935000	49708000	30790000	38879000	20584000	1.81545	0.479791	-1.05952	down	1.3966e-08
MEDP0022	L-Proline	Amino acid and Its metabolomics	C00148	87307000	99919000	89797000	95687000	129570000	85482000	86616000	93684000	55590000	137180000	48880000	28356000	46493000	30761000	54290000	32506000	35575000	19466000	26343000	19290000	1.85395	0.3559	-1.49046	down	5.95382e-07
MEDP0036	5-Oxoproline	Amino acid and Its metabolomics	C01879	14371000	22517000	20406000	15037000	21753000	18052000	16546000	17257000	13308000	22825000	6768300	7430500	7638000	7007800	7416700	4548000	7059500	4018100	4492500	4137400	1.96785	0.332378	-1.5891	down	7.9453e-09
MEDP0037	Asp-phe	Amino acid and Its metabolomics	C11045	18183000	34575000	40114000	24668000	37439000	3991900	17099000	49596000	11172000	59221000	102510	636420	587690	117310	745980	129390	123820	20066	64316	63622	1.97477	0.00875206	-6.83616	down	5.09208e-05
MEDP0044	Glutathione Reducedform	Amino acid and Its metabolomics	NA	266350	344560	293550	158680	251980	126780	279090	146910	73700	302250	10437	NA	162950	90485	125340	23513	81755	38908	15849	3936	1.19065	0.246533	-2.02015	down	0.000230231
MEDP0056	L-Homocystine	Amino acid and Its metabolomics	C01817	17141000	26170000	14667000	11665000	17706000	11846000	12174000	13746000	13009000	18277000	1892000	2816100	9322500	6273400	7594500	2418000	6446600	124410	881560	107490	1.4492	0.242176	-2.04587	down	2.56117e-06
MEDP0061	N,N-Dimethylglycine	Amino acid and Its metabolomics	C01026	13413000	16097000	15482000	12374000	19884000	7236300	14568000	27975000	8727800	22228000	8814600	8068500	12097000	8289300	9738200	5803500	5736000	5755700	5694100	2005300	1.45511	0.455753	-1.13368	down	0.000869568
MEDP0071	N-Glycyl-L-Leucine	Amino acid and Its metabolomics	C02155	75884000	177180000	143770000	121080000	99416000	57942000	86747000	141460000	75491000	148620000	1198100	898960	26946000	3330800	21283000	166360	3864800	NA	444800	35294	1.45684	0.0515862	-4.27687	down	4.64467e-07
MEDP0078	Phe-Phe	Amino acid and Its metabolomics	NA	21862000	29654000	20851000	16203000	23908000	8775700	11265000	19540000	11637000	24406000	441050	630290	6732900	1882400	5361700	317960	1137600	17846	514010	15710	1.64071	0.0906502	-3.46355	down	5.02348e-07
MEDP0087	L-Alanyl-L-Lysine	Amino acid and Its metabolomics	NA	762510	1094500	831180	540080	627430	1252900	533470	782720	617030	721860	154170	260100	442780	408900	407400	203540	370740	81685	118380	55080	1.63459	0.32237	-1.63321	down	1.14543e-05
MEDP0319	Kynurenic Acid	Amino acid and Its metabolomics	C01717	471060	740860	444150	494180	805820	402070	418370	492830	366180	536490	205240	124450	120220	147030	182540	164490	180100	78428	147360	107730	1.94691	0.281822	-1.82714	down	3.2193e-07
MEDP0322	L-Homoserine	Amino acid and Its metabolomics	C00263	12238000	13956000	11183000	11313000	17617000	9933500	8460200	12384000	6373300	20070000	2662500	2285900	3247100	3601300	3557400	1720600	3376500	3267000	2114500	1202200	1.93551	0.218857	-2.19194	down	8.11896e-07
MEDP0519	L-Norleucine	Amino acid and Its metabolomics	C01933	20661000	29907000	20329000	24183000	34131000	17869000	21248000	23633000	17840000	25228000	12008000	8152800	6818300	7847400	9851100	9745200	9879200	5673000	9370400	8117000	1.9463	0.372135	-1.4261	down	1.09222e-07
MEDP0637	L-phenylalanyl-L-proline	Amino acid and Its metabolomics	NA	1175300	3226200	2641500	3483900	5170200	1225900	3085500	3153000	634320	5723900	210840	292430	793060	216450	950730	230030	623400	NA	153850	NA	1.13362	0.117576	-3.08834	down	0.000647682
MEDP0685	Methylcysteine	Amino acid and Its metabolomics	C22040	33410000	20788000	27917000	32599000	38138000	21304000	28429000	31164000	20537000	33904000	21392000	12046000	9492400	13095000	13741000	13449000	14869000	8087400	10297000	18881000	1.77961	0.469655	-1.09033	down	3.98523e-06
MEDP0859	Glycylphenylalanine	Amino acid and Its metabolomics	NA	229130000	256850000	229620000	183130000	229020000	178860000	213940000	183050000	209940000	203320000	59396000	100410000	151520000	122530000	156710000	43334000	101710000	1530300	35621000	1234200	1.19086	0.365634	-1.45153	down	2.45569e-06
MEDP0868	N-Methylalanine	Amino acid and Its metabolomics	C02721	13413000	16097000	15482000	12374000	19884000	7236300	14568000	27975000	8727800	22228000	8814600	8068500	12097000	8289300	9738200	5803500	5736000	5755700	5694100	2005300	1.45511	0.455753	-1.13368	down	0.000869568
MEDP1005	β-Alanine	Amino acid and Its metabolomics	C00099	14695000	24895000	21286000	24944000	12428000	12926000	15998000	8958000	12934000	29347000	16056000	5097000	7508900	7487100	6849800	7481800	10056000	7143100	6869400	8250600	1.58332	0.464095	-1.10751	down	0.000708661
MEDP1013	γ-L-Glutamate-Cysteine	Amino acid and Its metabolomics	C00669	298620	301960	211420	176530	182100	359190	93052	331880	166600	423510	26516	23548	94471	48935	104520	27946	37675	15914	8359.8	9169	1.7971	0.156022	-2.68018	down	7.08349e-06
MEDP1023	Tryptophan glutamic acid	Amino acid and Its metabolomics	NA	11775000	30198000	18700000	30558000	30255000	8575000	16468000	14348000	14307000	28194000	275440	333370	1079000	331990	1072200	579450	556970	148780	88050	77126	1.99003	0.0223346	-5.48457	down	8.52287e-07
MEDP1080	Glycyl-tryptophan	Amino acid and Its metabolomics	NA	24633000	45015000	44522000	51176000	71015000	9334400	34935000	36503000	19260000	64247000	706760	232210	2380600	626680	1448300	137380	372170	22471	698880	41179	1.89644	0.0166399	-5.90921	down	4.64874e-06
MEDN0120	Dulcitol	Carboxylic acids and derivatives	C01697	42994	59141	51560	56121	52122	30509	36199	56190	85726	64789	41348	15136	24918	34481	21936	20238	30589	8396.2	20508	22642	1.5929	0.448663	-1.1563	down	6.83371e-05
MEDN0832	D-Glucosamine 6-Phosphate	Carboxylic acids and derivatives	C00352	590090	806000	517810	411020	680690	450980	376500	627660	239530	886520	16684	16087	108550	46401	130770	23036	37724	NA	NA	NA	1.44332	0.0678884	-3.88069	down	1.00755e-05
MEDN1108	1,6-anhydro-β-D-glucose	Carboxylic acids and derivatives	NA	11689	9048.9	10909	13228	17496	20893	7415.3	11596	8396.8	15550	7019.3	2785	5106.3	6962.5	7424.9	8757.3	3248.7	3942.6	8585.2	4233.2	1.51202	0.460023	-1.12022	down	0.000285054
MEDP0216	D-Arabitol	Carboxylic acids and derivatives	C01904	135400	73528	80455	58696	57502	68191	39385	39368	59942	96677	73377	113050	179640	152660	146010	115720	86639	189990	651890	138390	1.43899	2.60506	1.38132	up	0.0492567
LIPID-N-0008	FFA(20:4)	Eicosanoid	NA	946360	1022500	884510	2375000	3474900	552130	541860	2089500	669090	6148800	255810	719820	821310	602420	394090	856970	796680	950680	699880	160360	1.11813	0.33457	-1.57962	down	0.0427231
LIPID-N-0064	TxB3	Eicosanoid	NA	14376	111370	33185	26095	50559	71879	88092	10023	18289	46080	27880	12672	15208	8920.4	23555	19660	20911	29929	29524	7435.6	1.03163	0.416418	-1.26389	down	0.02305
LIPID-P-0340	PC(14:0/18:2)	PC	C00157	69755	55354	28579	21657	54927	42848	21362	62855	11601	22507	106060	64078	54819	72923	71861	77226	49947	70213	64758	192060	1.28963	2.10488	1.07374	up	0.00838485
LIPID-P-0366	PC(14:0/18:3)	PC	C00157	2237800	2073100	1034200	198670	410600	2884100	359710	3608200	170360	1070200	1022900	3850900	2765100	3666700	2223100	4557100	2551100	3274200	2750200	1611700	1.13684	2.01275	1.00917	up	0.0124379
LIPID-P-0371	PC(14:0/20:3)	PC	C00157	6807500	6387500	3194700	460470	1136600	4543600	1339900	10387000	543690	3217000	2416300	11065000	8096400	8675100	6464000	12289000	10010000	10184000	8619100	1299800	1.01038	2.08109	1.05734	up	0.0151667
MEDP1062	Thioacetic acid-S-methyl ester	Aldehyde,Ketones,Esters	NA	836910	838080	558760	820630	1009500	506300	576040	799350	361660	1301700	312030	234200	203950	269150	253180	197560	257780	93753	149640	169830	1.85975	0.281389	-1.82936	down	8.03594e-06
MEDN0362	Lysope 18:1	Lipids	NA	18036000	16438000	766280	120700	1487500	36132000	1868800	15522000	579790	336860	8774800	101630000	46955000	41517000	27017000	100340000	54426000	81433000	44497000	3132800	1.37317	5.58368	2.48122	up	0.00197403
MEDN0364	Lysope 18:0	Lipids	NA	49878000	24463000	1540900	148660	1742000	49976000	2172500	34590000	812280	842100	2833100	87677000	89613000	49362000	41976000	105890000	61908000	66239000	56092000	1327900	1.08476	3.3877	1.7603	up	0.00633143
MEDN0366	Lysope 16:0	Lipids	NA	64923000	44420000	1860500	263160	3060800	48810000	3893700	56430000	1138900	2125800	12664000	139850000	75198000	51806000	37551000	140140000	73891000	104210000	66078000	4226700	1.16087	3.10945	1.63666	up	0.012321
MEDN0378	γ-Linolenic Acid(C18:3N6)	Lipids	NA	115690	184550	76231	27396	62721	31975	33042	262540	22196	137820	6094.3	41181	74417	26888	30486	28883	32770	31194	18299	4351.2	1.21026	0.308715	-1.69565	down	0.0207163
MEDN0380	Palmitoleic Acid(C16:1)	Lipids	NA	9533400	13737000	8878600	14138000	25807000	4617100	13645000	14343000	9050700	14582000	3398700	6371100	8346900	4622300	7183700	4356700	4141500	5791500	4068400	4579400	1.6372	0.411903	-1.27962	down	0.000700529
MEDN0383	Linoleic Acid(C18:2N6C)	Lipids	NA	1276500	1951700	1498700	870180	1733400	824280	1273500	2246900	965810	2063400	295720	621050	1146000	805140	870660	985740	776950	766440	735220	136350	1.31712	0.48552	-1.0424	down	0.000798081
MEDN0388	Elaidic Acid(C18:1N9T)	Lipids	NA	19437	34549	25433	15724	22472	10699	13441	56698	13857	36924	2275.8	11399	17388	9609.4	12624	11681	12598	13271	13503	2002.9	1.24044	0.426716	-1.22865	down	0.0076623
MEDN0390	EPA [5Z,8Z,11Z,14Z,17Z-eicosapentaenoic acid]	Lipids	NA	74931000	112750000	68700000	39143000	61750000	29485000	40843000	128710000	32084000	83793000	2580300	28807000	53014000	15101000	22092000	19847000	13176000	13725000	9215200	377000	1.35602	0.264709	-1.91752	down	0.000525646
MEDN0391	DHA [4Z,7Z,10Z,13Z,16Z,19Z-docosahexaenoic acid]	Lipids	NA	48567000	70445000	50523000	33854000	66681000	20602000	43015000	109980000	30743000	90226000	8383300	26145000	42446000	19719000	31290000	25305000	24467000	25510000	27216000	2187600	1.23339	0.412069	-1.27904	down	0.0026683
MEDN0398	AA [5Z,8Z,11Z,14Z-eicosatetraenoic acid]	Lipids	NA	1592800	2628000	1510300	772900	1339900	565670	810650	3290300	586460	1797300	44100	591590	1113800	277730	438060	412350	278700	264970	193030	6890.1	1.35107	0.243128	-2.04021	down	0.0015291
MEDN0399	Arachidic Acid(C20:0)	Lipids	NA	207590	121780	51620	45970	81262	51195	44867	155390	27691	157990	22904	32461	37654	12707	32065	11135	16009	23926	23392	11175	1.6302	0.236343	-2.08105	down	0.00184303
MEDN0400	Α-Linolenic Acid(C18:3N3)	Lipids	NA	115690	184550	76231	27396	62721	31975	33042	262540	22196	137820	6094.3	41181	74417	26888	30486	28883	32770	31194	18299	4351.2	1.21026	0.308715	-1.69565	down	0.0207163
MEDN0491	9-HOTrE [9S-hydroxy-10E,12Z,15Z-octadecatrienoic acid]	Lipids	NA	13697	16126	7739.4	2257.3	6103.4	5166.2	2077.2	68721	3767.7	24534	862.89	1809.7	1737.6	1726.6	1156.7	1606.5	1725.5	1964.4	1078.5	1250.9	1.61579	0.0993366	-3.33153	down	0.04819
MEDN0604	Tetradecanedioic acid	Lipids	NA	119990	129520	89799	102750	224100	97249	117230	192360	85889	159690	55781	56272	44174	75623	42507	42495	42569	39681	36889	47495	1.87704	0.366673	-1.44744	down	2.9047e-05
MEDN0632	N-Oleoyl Glycine	Lipids	NA	2257	2660.4	2650.3	2684.6	5320.4	4008	4063.5	2527.7	3219.1	3023.2	16031	23524	5679.5	6829.2	14690	18938	3620.1	4962.2	4296.4	4529.1	1.4584	3.18069	1.66934	up	0.00699602
MEDN0658	Hexadecanedioic acid	Lipids	C19615	1044700	1059400	501020	395370	679140	454140	389600	1704100	251890	1185400	160480	343510	300460	249870	198780	197780	180780	251180	165260	134480	1.66273	0.284755	-1.81221	down	0.00164597
MEDN0751	(±)12-HETE [(±)12-hydroxy-5Z,8Z,10E,14Z-eicosatetraenoic acid]	Lipids	NA	88532	79307	66066	19326	49647	28427	28240	376980	19749	107810	6238.9	4542.8	13441	5178.4	9430	13846	6818	18108	6836.3	4586.1	1.73044	0.103029	-3.27888	down	0.0339311
MEDN0760	(±)5-HETE [(±)5-hydroxy-6E,8Z,11Z,14Z-eicosatetraenoic acid]	Lipids	NA	30881	57138	43601	13027	30913	10092	12974	214230	13647	83999	2132.7	5132	8819	4981.1	2015.5	6096.9	4666.8	4941.6	2673.4	NA	1.36355	0.0812298	-3.62185	down	0.0387675
MEDN0763	(±)9-HETE [(±)-9-hydroxy-5Z,7E,11Z,14Z-eicosatetraenoic acid]	Lipids	NA	30881	57138	43601	13027	30913	10092	12974	214230	13647	83999	2132.7	5132	8819	4981.1	2015.5	6096.9	4666.8	4941.6	2673.4	NA	1.36355	0.0812298	-3.62185	down	0.0387675
MEDN0778	5,6-EET [(±)5,6-epoxy-8Z,11Z,14Z-eicosatrienoic acid]	Lipids	NA	2717.7	4204.9	3516.7	2262.1	8063.5	2139.3	3204.1	9709.5	1226.3	7322.2	NA	1471.5	1875.3	700.24	830.06	1010.2	NA	NA	NA	NA	1.50537	0.133712	-2.9028	down	0.0285456
MEDN0807	Myristic acid	Lipids	C06424	5827.8	8809.1	5569.3	5062.7	8141.9	3508.9	6484.3	9230.2	3774.9	8330.8	1237.1	4330.4	5799.9	3383.6	4426.4	2501	2666.2	2855.7	2178.3	1162	1.49749	0.471743	-1.08393	down	0.000466664
MEDN1035	13(R)-HODE	Lipids	NA	51717	64436	40377	18012	113310	34915	24554	204370	22457	84663	16276	14479	17915	23406	12593	17898	20208	23232	11758	10815	1.54355	0.255885	-1.96643	down	0.0146407
MEDN1054	Tetranor-12(R) -HETE	Lipids	NA	6191800	13206000	6348600	5945500	16307000	4530500	9400900	26161000	4181500	9911300	NA	5569800	5425600	2627200	4259500	5842000	2457100	3758700	NA	NA	1.04152	0.293	-1.77103	down	0.0399381
MEDN1069	9,12-octadecadienoic acid	Lipids	C01595	325630	1331200	363700	76598	275390	116270	129570	1345400	103770	869620	3667.7	92961	245220	45911	113340	38588	36512	31555	28970	NA	1.14731	0.128968	-2.95492	down	0.0229563
MEDN1079	(4E,7E,10Z,13E,16E,19E) -docosa-4,7,10,13,16,19-hexanoic acid	Lipids	NA	48567000	70445000	50523000	33854000	66681000	20602000	43015000	109980000	30743000	90226000	8383300	26145000	42446000	19719000	31290000	25305000	24467000	25510000	27216000	2187600	1.23339	0.412069	-1.27904	down	0.0026683
MEDN1112	16-Hydroxyhexadecanoic acid	Lipids	C18218	32235	50812	34096	83652	127500	34333	62907	43835	55722	41670	36411	29409	21326	33788	26771	27711	18803	26732	21363	28159	1.49816	0.477225	-1.06726	down	0.00584397
MEDN1156	8,11-icosadienoic acid	Lipids	NA	174750	184490	165280	121500	264390	72364	164010	195620	117020	237640	13370	66720	145410	33861	89309	53330	36346	37456	37678	1722.9	1.38452	0.303585	-1.71983	down	4.69898e-05
MEDN1264	PysoPE 22:4(2n isomer1)	Lipids	NA	54774	99212	3454.5	NA	6823.7	115960	3053.1	68935	2139.7	2876.7	12673	421340	307880	69719	172190	318060	142750	194340	171370	1954.8	1.06603	5.07303	2.34285	up	0.0087803
MEDN1265	PysoPE 22:4	Lipids	NA	54774	99212	3454.5	NA	6823.7	115960	3053.1	68935	2139.7	2876.7	12673	421340	307880	69719	172190	318060	142750	194340	171370	1954.8	1.06603	5.07303	2.34285	up	0.0087803
MEDN1266	PysoPE 22:5(2n isomer3)	Lipids	NA	202870	33309	8099.6	NA	3982.9	213900	7134.1	127970	4401.5	3992.6	45010	356160	238250	172180	123750	396280	304740	440910	282150	15407	1.17165	3.92102	1.97123	up	0.00760586
MEDN1267	PysoPE 22:5(2n isomer2)	Lipids	NA	202870	33309	8099.6	NA	3982.9	213900	7134.1	127970	4401.5	3992.6	45010	356160	238250	172180	123750	396280	304740	440910	282150	15407	1.17165	3.92102	1.97123	up	0.00760586
MEDN1268	PysoPE 22:5(2n isomer1)	Lipids	NA	202870	33309	8099.6	NA	3982.9	213900	7134.1	127970	4401.5	3992.6	45010	356160	238250	172180	123750	396280	304740	440910	282150	15407	1.17165	3.92102	1.97123	up	0.00760586
MEDN1269	PysoPE 22:6(2n isomer1)	Lipids	NA	3327500	940880	106670	23059	107120	3336100	164980	1876400	110910	62415	1317700	7687200	3953500	3113600	2294500	8924600	7715500	10341000	5388100	196320	1.36507	5.06482	2.34051	up	0.00263859
MEDN1270	PysoPE 22:6	Lipids	NA	3327500	940880	106670	23059	107120	3336100	164980	1876400	110910	62415	1317700	7687200	3953500	3113600	2294500	8924600	7715500	10341000	5388100	196320	1.36507	5.06482	2.34051	up	0.00263859
MEDN1271	PysoPE 20:2(2n isomer1)	Lipids	NA	896550	501520	47514	1465.3	46702	1736600	18937	501350	13149	11544	142190	6465000	3542700	1670800	1540300	6017400	2529800	3898400	2845000	14896	1.24778	7.5931	2.92469	up	0.00269829
MEDN1272	PysoPE 20:2	Lipids	NA	896550	501520	47514	1465.3	46702	1736600	18937	501350	13149	11544	142190	6465000	3542700	1670800	1540300	6017400	2529800	3898400	2845000	14896	1.24778	7.5931	2.92469	up	0.00269829
MEDN1273	PysoPE 20:3(2n isomer1)	Lipids	NA	419540	298970	19215	NA	31463	773690	18215	269370	9952.6	NA	129060	4023100	1177200	891460	784080	3018600	1740200	2600100	1846900	15206	1.17507	8.81635	3.14018	up	0.0087843
MEDN1274	PysoPE 20:3	Lipids	NA	419540	298970	19215	NA	31463	773690	18215	269370	9952.6	NA	129060	4023100	1177200	891460	784080	3018600	1740200	2600100	1846900	15206	1.17507	8.81635	3.14018	up	0.0087843
MEDN1276	PysoPE 20:4(2n isomer1)	Lipids	NA	263150	31025	7450.1	3277.5	9196.3	163310	7832.1	51792	5963.8	NA	44739	279870	209730	164200	79499	659530	543650	868190	281760	17526	1.23223	5.79864	2.53571	up	0.0203633
MEDN1277	PysoPE 20:5(2n isomer1)	Lipids	NA	362570	185790	9309.7	1785.3	19388	233820	7866.7	111900	11646	4239.5	52681	802170	378530	387310	129030	1301500	1413500	2269600	449580	15353	1.29524	7.59163	2.92441	up	0.0158792
MEDN1278	PysoPE 20:5	Lipids	NA	362570	185790	9309.7	1785.3	19388	233820	7866.7	111900	11646	4239.5	52681	802170	378530	387310	129030	1301500	1413500	2269600	449580	15353	1.29524	7.59163	2.92441	up	0.0158792
MEDN1279	PysoPE 18:0(2n isomer)	Lipids	NA	49878000	24463000	1540900	148660	1742000	49976000	2172500	34590000	812280	842100	2833100	87677000	89613000	49362000	41976000	105890000	61908000	66239000	56092000	1327900	1.08476	3.3877	1.7603	up	0.00633143
MEDN1282	PysoPE 18:2	Lipids	NA	776460	579960	34922	7797.1	69900	652590	40939	674610	25096	16518	125090	3625400	1181300	1539700	466040	4135900	2597700	3971900	1641800	23877	1.21549	6.70723	2.74572	up	0.00457438
MEDN1283	PysoPE 18:3(2n isomer)	Lipids	NA	125380	164320	9816.9	10772	19348	96587	8689.9	208250	14365	5985.1	14899	613230	227880	287710	79167	790170	627840	798660	230310	3777.6	1.04195	5.53665	2.46901	up	0.00834545
MEDN1284	PysoPE 18:3	Lipids	NA	121510	161190	9468.9	9582.5	16603	98216	7924.8	213250	12308	5953.1	16007	689280	231090	293570	77298	794980	623960	821390	241780	5675.2	1.10931	5.78505	2.53233	up	0.00777174
MEDN1285	PysoPE 16:0(2n isomer)	Lipids	NA	64923000	44420000	1860500	263160	3060800	48810000	3893700	56430000	1138900	2125800	12664000	139850000	75198000	51806000	37551000	140140000	73891000	104210000	66078000	4226700	1.16087	3.10945	1.63666	up	0.012321
MEDP0429	Punicic Acid	Lipids	C08364	377230	488500	319020	119970	495530	215490	200190	1513600	164560	614080	78571	71960	111020	112380	47289	81067	89872	101940	59855	41924	1.72934	0.176541	-2.50192	down	0.010012
MEDP0510	Acetyl-L-carnitine	Lipids	C02571	603090	927850	1273400	1051500	1223200	2206600	1094100	3804800	1988900	597530	1250700	3839800	1210900	6721100	925030	7273500	3643900	3912200	1975800	1894900	1.06729	2.21027	1.14422	up	0.0340766
MEDP0585	Stearidonic Acid	Lipids	C16300	5757000	4877600	5691600	2615200	3984800	1303300	3590400	7071600	879540	2803200	219600	119450	731780	515410	388150	148290	230010	82647	226200	50980	1.88018	0.0703194	-3.82993	down	2.57588e-05
MEDP0638	LysoPE(16:1(9Z)/0:0)	Lipids	NA	119760	91561	3049.3	NA	7206.8	63214	13233	67592	2986.6	NA	93474	328150	94084	85058	55767	342990	146160	348700	116820	48558	1.16834	4.50263	2.17077	up	0.0193613
MEDP1146	Hemolytic PAF C-18	Lipids	NA	198400000	330450000	324890000	296060000	333960000	76429000	347390000	297590000	268310000	355180000	17700000	61290000	278120000	13127000	156540000	22018000	5952700	3143000	19112000	1326200	1.55531	0.204453	-2.29016	down	2.06516e-05
MEDP1153	20-HETE [20-hydroxy-5Z,8Z,11Z,14Z-eicosatetraenoic acid]	Lipids	NA	631390	524190	586710	388380	318390	184760	397640	897070	166050	256610	110040	75999	72188	106750	48087	42747	36227	27470	33762	18350	1.85981	0.131371	-2.92828	down	6.10721e-05
MEDP1156	(±) 1,2-Sebacyl Glycerol (10: 0)	Lipids	NA	564000	697680	415130	326340	501180	234630	416560	662230	142950	483690	65585	79159	178410	50323	20660	14708	11331	15301	10582	5774.3	1.81556	0.101664	-3.29812	down	2.12034e-06
MEDP1160	PE (18: 1 (9Z) / 0: 0)	Lipids	NA	39935000	28495000	1348500	204080	2029300	75540000	3227800	21680000	1073100	433000	19379000	177270000	90985000	82808000	56652000	155210000	101710000	133720000	81456000	5188100	1.38312	5.1986	2.37812	up	0.00125477
MEDP1165	2-O-ethyl PAF C-16	Lipids	NA	198400000	330450000	324890000	296060000	333960000	76429000	347390000	297590000	268310000	355180000	17700000	61290000	278120000	13127000	156540000	22018000	5952700	3143000	19112000	1326200	1.55531	0.204453	-2.29016	down	2.06516e-05
MEDP1166	1-O-palmitoyl-2-O-acetyl-sn-glycerol-3-phosphate choline	Lipids	NA	4795500	53928000	17019000	6193300	20085000	2981900	8238200	73872000	6625700	25844000	670900	2712300	7452300	741830	6713800	1169300	372440	121930	750000	51254	1.56019	0.094525	-3.40316	down	0.0170909
MEDP1322	LysoPC 22:5 (2n isomer1)	Lipids	NA	7234400	916620	161650	14278	72468	6117800	96468	1986400	96343	246740	1702200	5699800	8058400	3581200	3779700	4942200	4100900	3173600	4893200	358290	1.25424	2.37792	1.2497	up	0.0456959
MEDP1325	LysoPC 22:6	Lipids	NA	113190000	33925000	3435300	325090	3110800	110140000	3258800	49221000	3572500	920580	54552000	132300000	112160000	115020000	76997000	132890000	127580000	111050000	115180000	6986200	1.29854	3.0667	1.61669	up	0.00278728
MEDP1333	LysoPC 20:4(2n isomer)	Lipids	NA	4553400	742880	116870	33148	147580	4411900	84263	1599400	120160	NA	2605400	9018600	4994100	8506000	2446500	12292000	9281100	6901000	7816300	285880	1.18948	5.43175	2.44142	up	0.00180958
MEDP1334	LysoPC 20:4	Lipids	NA	4553400	742880	116870	33148	147580	4411900	84263	1599400	120160	NA	2605400	9018600	4994100	8506000	2446500	12292000	9281100	6901000	7816300	285880	1.18948	5.43175	2.44142	up	0.00180958
MEDP1335	LysoPC 20:5	Lipids	NA	7559500	4888400	253510	12525	392050	10612000	117380	3576300	263190	38246	3319500	35184000	13935000	27066000	4910700	41576000	37805000	26339000	19702000	361630	1.35449	7.58482	2.92311	up	0.00152399
MEDP1336	LysoPC 20:5(2n isomer)	Lipids	NA	7122100	4861400	239180	NA	389440	11034000	125090	3603200	276460	NA	3503700	35109000	14380000	27576000	4991300	40841000	38053000	26214000	19497000	348320	1.12025	7.61326	2.92851	up	0.00517459
MEDP1373	Carnitine C22:2	Lipids	NA	105970	400780	397440	359100	439670	49287	420870	263130	264620	460340	18113	69282	176750	NA	87875	NA	NA	NA	NA	NA	1.54438	0.111373	-3.16652	down	0.0108133
MEDP1377	Carnitine C20:1-OH	Lipids	NA	12814	47427	30075	18718	41089	10952	31181	70216	21684	49213	7317.8	13006	21562	10087	14142	NA	7365.3	9843	9785.9	6685.2	1.07105	0.299378	-1.73996	down	0.00300138
LIPID-N-0115	LPA(0:0/16:0)	LPA	C00416	592850	480210	354280	177160	219750	291010	283970	319000	203900	172480	179640	205410	96491	117780	143870	148230	117330	99550	153240	111610	1.57968	0.443723	-1.17227	down	0.00115799
LIPID-N-0116	LPA(0:0/18:0)	LPA	C00416	230390	171600	152720	89321	100130	118200	157900	110430	100300	97868	52313	56222	32839	47383	43434	40792	39607	35592	40815	34171	1.91043	0.318445	-1.65089	down	6.00218e-06
LIPID-P-0240	LPC(20:4/0:0)	LPC	C04230	76609	37015	38916	13513	11573	76377	16458	54505	12059	29942	34175	104700	190650	93797	67770	194900	56471	74446	114900	7391.7	1.05537	2.55936	1.35578	up	0.0135549
LIPID-P-0242	LPC(20:5/0:0)	LPC	C04230	124410	181700	28064	9395.3	6891.4	192370	12573	110390	9896.3	34028	39429	483280	518260	335970	138720	594300	210690	308210	291060	6243.1	1.12361	4.12299	2.04369	up	0.00400153
LIPID-P-0243	LPC(22:6/0:0)	LPC	C04230	1271500	910000	524180	183810	123400	1473500	258080	1281500	153960	649560	725800	2348100	3806800	2612100	1766200	3303700	1627000	1869700	2519100	188970	1.22525	3.04085	1.60448	up	0.00188376
MEDN0143	3'-Aenylic Acid	Nucleotide And Its metabolomics	C01367	5528.6	34911	18811	40781	47157	18546	11889	24362	1663.5	34304	6052.2	1104.1	1694	563.93	4445.6	1688.5	6093.1	NA	1653	1656.5	1.45272	0.104894	-3.25299	down	0.000756359
MEDN0155	Cytidine	Nucleotide And Its metabolomics	C00475	19319	47705	54833	28950	39263	19853	36748	38650	8284.5	57415	2213.9	8849.3	45331	9410.2	29258	6598.5	7553.4	NA	6644.7	NA	1.07199	0.330115	-1.59896	down	0.0129415
MEDN0172	Β-Nicotinamide Mononucleotide	Nucleotide And Its metabolomics	C00455	4705.6	10377	6610.5	7063.8	17769	3367	13731	31478	4212.6	15490	3748.8	5202.4	7633.8	1396.2	3358.8	4807.3	3387.6	1856.2	4223.6	3316.3	1.37349	0.339107	-1.56019	down	0.0138802
MEDN0455	Guanine	Nucleotide And Its metabolomics	C00242	12761	103100	23763	14917	13826	4423.2	4990	2761.7	4414.6	3868.8	99071	154670	47623	49762	2762.6	109630	239180	4968.5	27065	13818	1.00271	3.96425	1.98705	up	0.0452782
MEDP0150	2'-Deoxyinosine	Nucleotide And Its metabolomics	C05512	58930	83840	55884	45071	66142	60689	52425	93115	92690	57205	251900	154230	144350	170200	100190	266680	195020	115230	227750	171780	1.84322	2.69873	1.43228	up	8.36515e-06
MEDP0151	2-Hydroxy-6-Aminopurine	Nucleotide And Its metabolomics	NA	1946500	3629200	1951800	1988200	2579200	1996300	1534500	1725700	1246400	2904900	1390300	1532300	892230	826520	898580	1343500	1829600	357900	876050	382290	1.43948	0.480371	-1.05778	down	0.000608383
MEDP0170	Hypoxanthine	Nucleotide And Its metabolomics	C00262	8783000	24916000	10715000	17558000	10158000	28908000	18263000	21634000	12577000	9877300	50473000	43993000	15622000	23770000	18760000	89960000	70295000	77763000	19559000	38451000	1.36332	2.74587	1.45726	up	0.00438157
MEDP0381	7-Methylguanine	Nucleotide And Its metabolomics	C02242	861940	1228300	1105800	1242300	1327400	1171000	960740	616990	1060000	1316400	37439	47598	196960	40932	416390	36830	NA	NA	NA	NA	1.45698	0.0712693	-3.81057	down	2.52215e-07
MEDP0396	2'-Deoxycytidine-5'-Monophosphate	Nucleotide And Its metabolomics	C00239	NA	155680	124870	70471	98686	49253	77354	52657	46641	104000	4863.7	NA	22617	11776	39760	11844	14739	NA	NA	NA	1.11513	0.135496	-2.88368	down	0.000826615
MEDP0401	5'-Deoxy-5'-(Methylthio) Adenosine	Nucleotide And Its metabolomics	C00170	274130	1034200	382050	288150	279590	304640	138700	237770	1299400	266630	1576900	3386200	813880	1571600	1585500	2516700	3208000	1055900	4125800	530580	1.67867	4.52162	2.17684	up	0.000931645
MEDP0461	2-Methylguanosine	Nucleotide And Its metabolomics	NA	212690	278340	212110	68907	57894	85447	165630	249290	249320	209100	565930	489610	483850	589670	442100	851520	550210	536130	657070	500610	1.75168	3.16801	1.66357	up	8.39157e-08
MEDP0575	5-amino-1-[3,4-dihydroxy-5-(hydroxymethyl)oxolan-2-yl]imidazole-4-carboxamide	Nucleotide And Its metabolomics	NA	379540	403660	431080	385230	467040	421600	304010	477220	278540	714680	92373	76296	225980	151870	202870	159170	231850	49352	45933	9915.2	1.55371	0.292218	-1.77488	down	3.23863e-06
MEDN0198	Citric Acid	Organic acid And Its derivatives	C00158	1218600	3025800	1492800	1971800	2776400	1491300	1581700	2010500	1033300	3141500	131760	109630	322700	176260	644640	269500	296060	99734	224760	200690	1.95526	0.125394	-2.99546	down	1.44275e-06
MEDN0202	A-Ketoglutaric Acid	Organic acid And Its derivatives	C00026	78637	88519	41056	39701	60738	75472	78002	117750	45136	82245	70757	219060	149960	247090	198250	335610	351130	310160	249330	140500	1.67371	3.2122	1.68356	up	5.12499e-05
MEDN0285	2-Methylsuccinic Acid	Organic acid And Its derivatives	C08645	1895400	2417900	3111000	3951100	2542200	6071200	2307300	4531300	10039000	4316100	9164800	9433800	5527200	7505700	5877800	17764000	8017400	4529300	10771000	25420000	1.46346	2.52561	1.33663	up	0.010005
MEDN0297	4-Hydroxy-2-Oxoglutaric Acid	Organic acid And Its derivatives	C01127	30190	27647	34652	99348	92680	36430	130340	37460	119330	29426	470110	212660	97366	174080	100630	161390	133580	160070	326700	597440	1.58649	3.81806	1.93284	up	0.00429548
MEDN0314	Glutaric Acid	Organic acid And Its derivatives	C00489	1895400	2417900	3111000	3951100	2542200	6071200	2307300	4531300	10039000	4316100	9164800	9433800	5527200	7505700	5877800	17764000	8017400	4529300	10771000	25420000	1.46346	2.52561	1.33663	up	0.010005
MEDN0338	Phenyllactate(Pla)	Organic acid And Its derivatives	NA	15317	18789	49443	19707	35308	49069	27369	8091.8	82367	40084	148940	57311	57767	30412	135750	111620	65214	24089	148580	108060	1.32214	2.56911	1.36127	up	0.0042481
MEDN0403	Urocanic Acid	Organic acid And Its derivatives	C00785	27255	117660	58530	55140	164510	30732	45067	53690	32098	90967	15206	7052.3	19946	16694	15949	13759	5766.6	6438.8	NA	NA	1.2664	0.149234	-2.74435	down	0.00315341
MEDN0413	Ethylmalonate	Organic acid And Its derivatives	NA	1895400	2417900	3111000	3951100	2542200	6071200	2307300	4531300	10039000	4316100	9164800	9433800	5527200	7505700	5877800	17764000	8017400	4529300	10771000	25420000	1.46346	2.52561	1.33663	up	0.010005
MEDN0416	Ureidoisobutyric Acid	Organic acid And Its derivatives	C05100	41972	249490	39179	116640	22350	20615	40891	38542	285000	102980	575820	181500	141270	137760	136210	327070	482630	89653	207290	428000	1.34909	2.8269	1.49922	up	0.0113533
MEDN0530	Pimelic acid	Organic acid And Its derivatives	C02656	335140	496920	374990	510730	1109600	477460	527350	730530	544790	573920	215560	265260	152940	543770	230680	216300	165460	193000	126830	172210	1.70348	0.401661	-1.31595	down	0.000406062
MEDN0555	Hydroxyphenyllactic acid	Organic acid And Its derivatives	C03672	14222	21059	39740	21235	22550	57828	30205	18351	54923	38972	111650	56017	63200	63391	51659	91512	58174	37441	171210	112980	1.58113	2.56118	1.35681	up	0.00187779
MEDN0651	Succinic anhydride	Organic acid And Its derivatives	C19524	1372400	575620	2914200	2915100	1493500	2579600	3255100	3380100	2917900	2689200	5815700	6521200	3117100	2646200	4971100	6556400	4511900	7210400	6347700	10568000	1.49481	2.41839	1.27405	up	0.000319027
MEDN0704	Oxaloacetic acid	Organic acid And Its derivatives	C00036	18556	44185	31443	21705	57133	27574	16855	31409	20700	30580	10370	11263	7870.3	14649	11167	5506	13110	6068	9717.1	6988	1.81691	0.322211	-1.63392	down	9.26918e-05
MEDN0827	N-acetylornithine	Organic acid And Its derivatives	C00437	9317700	13696000	12724000	10545000	14241000	9672600	12119000	11668000	7388800	12771000	3527800	5680200	4481600	5464000	5989300	4830200	5537300	1911300	3523000	1474800	1.75127	0.371634	-1.42804	down	1.07431e-07
MEDN1063	Homo-Gamma-Linolenic Acid	Organic acid And Its derivatives	C03242	1075200	1047100	760090	507490	625590	512580	424650	1614900	349290	1049900	44372	487520	591920	369190	466290	398530	431270	561330	335880	12081	1.01604	0.464225	-1.1071	down	0.0068086
MEDP0301	Azelaic Acid	Organic acid And Its derivatives	C08261	514430	667360	554800	556940	1723200	624540	716680	886040	681740	751930	287840	356620	272120	665370	329330	300720	257980	251760	191510	277260	1.72009	0.415558	-1.26688	down	0.00139258
MEDP0308	Dodecanedioic Aicd	Organic acid And Its derivatives	NA	40802	66967	73487	68394	113720	56607	60866	77927	55704	59363	24702	24297	16779	30230	13996	13874	14027	11699	14143	20730	1.94095	0.273771	-1.86896	down	4.82341e-07
MEDP0325	Maleic Acid	Organic acid And Its derivatives	C01384	4554800	5233200	5053200	5303300	7590000	4603100	4602300	4931300	2630700	7506000	2510400	1461700	2320200	1548600	2739700	1562600	1919100	1043600	1341700	967180	1.85392	0.334849	-1.57842	down	1.66784e-06
MEDP0330	Sebacate	Organic acid And Its derivatives	C08277	80673	107690	70949	75757	179490	74168	99498	105850	124920	114500	28640	43523	30983	80699	63161	29155	33536	42886	33818	45562	1.76188	0.417963	-1.25855	down	6.34942e-05
MEDP0331	Subericacid	Organic acid And Its derivatives	NA	323050	396650	446230	598040	1381500	408940	569670	846760	598070	546670	165060	208280	155620	507760	266660	206740	129910	166820	121370	183750	1.70731	0.345343	-1.5339	down	0.00113571
MEDP0395	DL-Pipecolic Acid	Organic acid And Its derivatives	C00408	2680000	3862500	1772700	1759000	1954600	5053500	1635300	1592400	2272500	2313400	372810	362040	1645400	948340	1728200	266910	611080	200610	287840	142560	1.65244	0.26373	-1.92287	down	0.000246021
MEDP0509	trans-3-Indoleacrylic acid	Organic acid And Its derivatives	NA	64232000	101340000	59365000	64205000	104670000	57635000	58466000	68102000	44511000	73608000	17491000	11256000	10637000	12157000	17567000	13372000	14921000	6372500	12009000	9357000	2.00753	0.179764	-2.47583	down	2.89458e-08
MEDN1011	D-Mannitol	Alcohol and amines	C00392	42994	59141	51560	56121	52122	30509	36199	56190	85726	64789	41348	15136	24918	34481	21936	20238	30589	8396.2	20508	22642	1.5929	0.448663	-1.1563	down	6.83371e-05
MEDP0047	Histamine	Alcohol and amines	C00388	189590	330430	290880	332610	453810	172430	298160	223350	202350	466590	70344	55009	153760	75417	145020	45466	77401	34999	55740	25677	1.81214	0.249589	-2.00237	down	6.89847e-06
MEDP0089	N-Acetylhistamine	Alcohol and amines	C05135	194040	207670	150500	265270	130350	405880	173060	133570	127290	146140	454200	385390	132110	393470	193190	962770	624480	912930	325990	556880	1.38852	2.55532	1.35351	up	0.00415262
MEDP0221	Xylitol	Alcohol and amines	C00379	135400	73528	80455	58696	57502	68191	39385	39368	59942	96677	73377	113050	179640	152660	146010	115720	86639	189990	651890	138390	1.43899	2.60506	1.38132	up	0.0492567
MEDP0677	Butylamine	Alcohol and amines	NA	634410	709670	532700	523390	823480	494480	408410	651020	327740	1003200	157830	184440	189020	116730	216610	91864	178710	167360	146550	105810	1.94308	0.254551	-1.97397	down	1.37529e-06
MEDP0187	Metanephrine	Hormones and hormone related compunds	C05588	1057000	3603200	1722600	1159000	1670800	2007600	1092400	563290	1428200	1918900	NA	37038	402230	378150	393770	NA	135220	NA	NA	NA	1.50498	0.0829966	-3.5908	down	0.00349766
MEDP0188	Norepinephrine	Hormones and hormone related compunds	C00547	128740	104660	124600	167220	167480	139920	120340	150730	97909	182290	104260	58150	47876	71408	89104	62444	70631	68592	51400	58089	1.81443	0.492781	-1.02098	down	2.68783e-06
MEDP0692	Triethylamine	Others	C14691	868840	1102600	873870	786800	911610	898340	721190	650010	635320	1346200	464850	114160	202320	232590	171070	181400	286410	269280	252190	84042	1.84973	0.256779	-1.9614	down	8.22345e-08
MEDP0125	Choline	Tryptamines,Cholines,Pigments	C00114	2170400	2651200	2567000	1553000	3527400	863770	2438300	5216000	1319400	3827600	359450	1148000	2062300	718590	1659200	702940	419240	359560	689480	363740	1.564	0.324576	-1.62337	down	0.00102934
MEDP1045	Biliverdin	Tryptamines,Cholines,Pigments	C00500	146960	91808	35024	210280	52278	13164	88858	91960	48223	166990	383460	332240	442710	516120	290740	271060	324150	110890	753800	42817	1.39029	3.66771	1.87488	up	0.00133237
MEDP0115	1,4-Dihydro-1-Methyl-4-Oxo-3-Pyridinecarboxamide	Heterocyclic compounds	C05843	3908500	4766600	2829300	5631600	2970400	8700300	3514300	2713000	2397500	3214900	10219000	8665800	2913600	8781900	4405800	21364000	14617000	21046000	7579200	11942000	1.43643	2.74401	1.45629	up	0.00304645
MEDP0453	Indole	Heterocyclic compounds	C00463	7273200	10482000	7558400	8502900	13680000	6473800	7705900	8662800	6519300	9550200	4480600	2797900	2442000	3169100	3938900	3740700	3811600	2035600	3352800	2892700	1.91541	0.377994	-1.40356	down	7.61036e-07
MEDP0584	Pterine	Heterocyclic compounds	C00715	198430	151270	158540	217630	260850	150020	173040	204160	113240	234840	156530	78966	66109	69483	106330	61649	143560	69265	53250	41885	1.67593	0.454897	-1.13639	down	3.72093e-05
MEDP0883	2,4-Dihydroxypteridine	Heterocyclic compounds	C01059	340780	275690	311690	369570	436980	237060	266610	410130	215160	416820	255920	127950	116420	128040	164230	144040	184370	83516	103250	96536	1.78165	0.428068	-1.22409	down	5.95739e-06
MEDN0541	DL-3,4-Dihydroxyphenyl glycol	Benzene and substituted derivatives	C05576	112820	159730	127840	131600	395590	148560	156560	201990	146550	181040	66477	82531	59073	153330	73100	72202	55631	54865	43832	67972	1.71358	0.413676	-1.27343	down	0.00141489
MEDN1009	3-hydroxyphenylacetic acid	Benzene and substituted derivatives	C05593	14821	18765	20898	15297	23523	32759	14306	16744	58211	17189	45199	101900	57669	26071	38556	62653	31125	18104	48251	58817	1.39549	2.10029	1.07059	up	0.00833755
MEDP0101	P-Coumaric Acid	Benzene and substituted derivatives	C00811	30978000	22910000	28194000	29699000	39988000	22432000	26635000	33221000	20704000	38205000	23495000	11809000	9589300	12862000	16602000	14357000	16309000	7340600	11227000	8448100	1.74207	0.450697	-1.14977	down	6.08722e-06
MEDP0507	2-Hydroxycinnamic acid	Benzene and substituted derivatives	C01772	30978000	22910000	28194000	29699000	39988000	22432000	26635000	33221000	20704000	38205000	23495000	11809000	9589300	12862000	16602000	14357000	16309000	7340600	11227000	8448100	1.74207	0.450697	-1.14977	down	6.08722e-06
MEDP0598	2'-Hydroxy-5'-methylacetophenone	Benzene and substituted derivatives	NA	112890	155680	163080	226810	218000	228480	160350	127640	182500	95983	923790	390420	873320	1229200	784240	1005400	1306600	660810	1562100	1037500	1.95671	5.84738	2.54779	up	5.43565e-07
MEDP0791	4-Aminophenol	Benzene and substituted derivatives	C02372	107320	224080	183830	199010	280440	102650	170030	178350	125620	251840	50743	61663	141530	50855	111430	23828	66259	14192	67580	27619	1.62333	0.337708	-1.56615	down	4.37288e-05
